# Supplementary material for: Capturing Recent Mycobacterium tuberculosis Infection by Tuberculin Skin Test vs. Interferon-Gamma Release Assay
Source: Trop Med Infect Dis. 2024 Apr 11;9(4):81. doi: 10.3390/tropicalmed9040081 (PMC11053984; doi:10.3390/tropicalmed9040081)
Supplement: Supplementary file 1 [file tropicalmed-09-00081-s001.zip]

Archive with 1 entries (1 files):
- tropicalmed-2915096-supplementary.pdf
